# Supplementary material for: Pulse-Controlled Amplification–A new powerful tool for on-site diagnostics under resource limited conditions
Source: PLoS Negl Trop Dis. 2021 Jan 29;15(1):e0009114. doi: 10.1371/journal.pntd.0009114 (PMC7875409; doi:10.1371/journal.pntd.0009114)
Supplement: S1 Table — (XLSX) [file pntd.0009114.s004.xlsx]

## Sheet: Tabelle1
Species	Strain
Acinetobacter baumanii	DSMZ 7324
Affenpocken Virus	MSF-6
Bacillus anthracis	Vollum
Bacillus cereus	ATCC 10987
Bacillus globigii	DSMZ 7264
Bacillus thuringensis	DSMZ 2046
Brucella abortus	ATCC 23448
Burkholderia cepacia	NCTC 10744
Burkholderia mallei	Zagreb
Burkholderia pseudomallei	ATCC 23343
Burkholderia thailandensis	DSMZ 13276
Campylobacter jejuni	ATCC 29482
Candida albicans	ATCC 36232
Chlamydophila pneumoniae	ATCC 53592
Citrobacter freundii	DSMZ 30039
Clostridium perfringens	ATCC 12915
Clostridium sporogenes	DSMZ 795
Coxiella burnetii	Nine Mile
Eikenella corrodens	DSMZ 8340
Enterobacter aerogens	DSMZ 30053
Enterobacter faecalis	DSMZ 2570
Escherichia coli	ATCC 11303
Francisella tularensis holarctica	F 049
Haemophilus influenzae	ATCC 10211
Klebsiella pneumoniae	ATCC 13883
Legionella pneumophila	NCTC 10332
Listeria monocytogenes	DSMZ 12464
Moraxella catarrhalis	DSMZ 9143
Mycobacterium tuberculosis
Neisseria meningitidis	Patient isolate
Proprionibacterium acnes	DSMZ 1897
Proteus mirabilis	DSMZ 788
Pseudomonas aeruginosa	ATCC 10145
Salmonella enterica typhii	20-3267
Serratia marcescens	DSMZ 1636
Shigella dysinteriae	B476
Staphylococcus aureus	DSMZ 19041
Staphylococcus epidermidis	DSMZ 1798
Stenotrophomoas maltophilia	ATCC 5131
Streptococcus pneumoniae	DSMZ 20566
Streptococcus pyogenes	DSMZ 20565
VACV	VACV-0273
Vibrio cholerae	ATCC 15748
Yersinia enterocolitica	DSMZ 13030
Yersinia frederiksenii	ATCC 33641
Yersinia pseudotuberculosis	ATCC 29833
